# Supplementary material for: Geographic variation in thermal tolerance of western corn rootworm
Source: Sci Rep. 2025 Jul 18;15:26027. doi: 10.1038/s41598-025-08768-8 (PMC12271397; doi:10.1038/s41598-025-08768-8)
Supplement: Supplementary file 1 — Supplementary Information. [file 41598_2025_8768_MOESM1_ESM.xlsx]

## Sheet: Table S1
Table S1. Information on the 13 tested western corn rootworm (WCR) populations from across the United States.
		Colony	Identifier	State	County	Latitude	Longitude	Year Collected
		Champaign	IL-1	Illinois	Champaign	40.1401	-88.1991	2001
		Corey Gerber	IN-1	Indiana	Newton	40.9559	-87.3975	2001
		West Lafayette	IN-2	Indiana	Tippecanoe	40.3886	-86.8941	1997
		Kansas	KS-1	Kansas	Finney	38.0444	-100.737	2000
		Linwood	NE-1	Nebraska	Butler	41.225	-97.1314	1999
		Clay Center	NE-2	Nebraska	Clay	40.5244	-98.0512	1994
		Vandel	NE-3	Nebraska	Phelps	40.5111	-99.4145	1995
		Mead	NE-4	Nebraska	Saunders	41.2265	-96.6374	1996
		G2	NE-5	Nebraska	York	40.8727	-97.5971	1999
		Penn1	PA-1	Pennsylvania	Centre	40.919	-77.8196	2000
		C-14-3-2-C	SD-1	South Dakota	Brookings	44.3697	-96.7905	1995
		Whitlock	SD-2	South Dakota	Potter	45.0645	-99.9573	1995
		Cullen	WI-1	Wisconsin	Lafayette	42.6605	-90.1317	2013

## Sheet: Tabls S2
Table S2. Pearson's product moment correlation coefficient (i.e. r) between thermal trait variables. Significant correlations are bolded and marked with an *.
		Thermal Trait	CTmax	CTmin	Knock-down	Chill Coma
		CTmax	—
		CTmin	0.48	—
		Knock-down	0.69*	0.24	—
		Chill Coma	-0.04	-0.27	-0.17	—
